# Supplementary material for: Coin-sized, fully integrated, and minimally invasive continuous glucose monitoring system based on organic electrochemical transistors
Source: Sci Adv. 2024 Apr 19;10(16):eadl1856. doi: 10.1126/sciadv.adl1856 (PMC11029813; doi:10.1126/sciadv.adl1856)
Supplement: Supplementary file 2 — Movie S1 [file sciadv.adl1856_movie_s1.zip]

Archive with 1 entries (1 files):
- adl1856_Movie_S1.mp4
